# Supplementary material for: Proteomics analysis reveals novel host molecular mechanisms associated with thermotherapy of ‘Ca. Liberibacter asiaticus’-infected citrus plants
Source: BMC Plant Biol. 2016 Nov 14;16:253. doi: 10.1186/s12870-016-0942-x (PMC5109811; doi:10.1186/s12870-016-0942-x)
Supplement: Additional file 1: Appendix 1. — Mascot match results and peptide sequences of the 130 differentially-expressed spots presented in Fig. 3. (XLSX 3295 kb) [file 12870_2016_942_MOESM1_ESM.xlsx]

## Sheet: 1
Spot #1
Database:	Citrusgrape
Score:	231
Nominal mass (Mr):	16190
Calculated pI:	10.1
Sequence similarity is available as an NCBI BLAST search of clementine0.9_024938m|PAC:19266986 against nr.
Protein sequence coverage: 24%
Matched peptides shown in bold
1	MGRVRTKTVK	KSSRQVIERY	YSRMTLDFHT	NKKILEEVAI	IPSKRLRNKI
51	AGFSTHLMKR	IQKGPVRGIS	LKLQEEERER	RMDFVPDESA	IKTDQIEVDK
101	ETLDMLEALG	MNEIPGLVRV	DPVAPGVEFG	RGGFAGARRR	F
Unformatted sequence string: 141 residues (for pasting into other applications).
Query	Start	–	End	Observed	Mr(expt)	Mr(calc)	ppm	M	Score	Expect	Rank	U	Peptide
551	33	–	45	499.31	1494.91	1494.91	-3.94	2	38	0.0067	1	U	K.KILEEVAIIPSKR.L
407	34	–	44	606.366	1210.72	1210.72	0.51	0	81	5.8e-07	1	U	K.ILEEVAIIPSK.R
408	34	–	44	606.366	1210.72	1210.72	0.51	0	62	4.1e-05	1	U	K.ILEEVAIIPSK.R
484	34	–	45	456.614	1366.82	1366.82	1.92	1	63	2.8e-05	1	U	K.ILEEVAIIPSKR.L
485	34	–	45	456.614	1366.82	1366.82	1.92	1	61	4.5e-05	1	U	K.ILEEVAIIPSKR.L
353	50	–	59	560.796	1119.58	1119.57	2.22	0	28	0.34	1	U	K.IAGFSTHLMK.R + Oxidation (M)
507	81	–	92	475.236	1422.68	1422.68	2.51	1	21	1.3	1	U	R.RMDFVPDESAIK.T + Oxidation (M)
508	81	–	92	475.236	1422.68	1422.68	2.51	1	8	27	1	U	R.RMDFVPDESAIK.T + Oxidation (M)
429	82	–	92	626.304	1250.59	1250.59	6.99	0	25	0.51	1	U	R.MDFVPDESAIK.T
442	82	–	92	634.302	1266.59	1266.58	7.6	0	34	0.056	1	U	R.MDFVPDESAIK.T + Oxidation (M)
443	82	–	92	634.302	1266.59	1266.58	7.6	0	23	0.74	1	U	R.MDFVPDESAIK.T + Oxidation (M)

## Sheet: 2
Spto #2
Database:	Citrusgrape
Score:	147
Nominal mass (Mr):	11026
Calculated pI:	4.33
Sequence similarity is available as an NCBI BLAST search of clementine0.9_026084m|PAC:19285435 against nr.
Protein sequence coverage: 50%
Matched peptides shown in bold
1	MAGEQACTYA	TLILHDDGIA	VTAEKIAALV	KAANVQIESY	WPSLFAKLAE
51	KKNLDDLILN	VGSGGGAAAP	VAAAAPAGGA	AAAAPAAEEK	KEEPKEESDD
101	DMGFSLFD
Unformatted sequence string: 108 residues (for pasting into other applications).
Query	Start	–	End	Observed	Mr(expt)	Mr(calc)	ppm	M	Score	Expect	Rank	U	Peptide
600	32	–	47	912.472	1822.93	1822.93	1.89	0	85	6.1e-07	1	U	K.AANVQIESYWPSLFAK.L
787	53	–	90	1100.57	3298.69	3298.68	3.85	0	82	8.2e-07	1	U	K.NLDDLILNVGSGGGAAAPVAAAAPAGGAAAAAPAAEEK.K

## Sheet: 3
Spto #3
Database:	Citrusgrape
Score:	249
Nominal mass (Mr):	19954
Calculated pI:	4.8
Sequence similarity is available as an NCBI BLAST search of clementine0.9_023327m|PAC:19269196 against nr.
Protein sequence coverage: 27%
Matched peptides shown in bold
1	MEIKNLLLSL	FLLLSISNIA	FADDSDDCVY	TVYIRTGSIF	KGGTDSIIGV
51	TLYDAVGDGV	RISNLEAWGG	LMGPGYNYFE	RGNLDIFSGR	GPCLGGPVCA
101	LNLSSDGSGE	HHGWYCNYVE	VTSTGVHTRC	AQQQFTIEQW	LATDTSPYEL
151	SVFQNYCDYV	SSGQRRERVV	KSKPLASTM
Unformatted sequence string: 179 residues (for pasting into other applications).
Query	Start	–	End	Observed	Mr(expt)	Mr(calc)	ppm	M	Score	Expect	Rank	U	Peptide
671	42	–	61	983.007	1964	1963.99	6.87	0	87	3.8e-07	1	U	K.GGTDSIIGVTLYDAVGDGVR.I
672	42	–	61	655.675	1964	1963.99	9.07	0	38	0.027	1	U	K.GGTDSIIGVTLYDAVGDGVR.I
673	42	–	61	655.675	1964	1963.99	9.07	0	91	1.3e-07	1	U	K.GGTDSIIGVTLYDAVGDGVR.I
754	62	–	81	1137.55	2273.09	2273.06	12.4	0	56	0.00036	1	U	R.ISNLEAWGGLMGPGYNYFER.G
772	62	–	81	764.034	2289.08	2289.05	12.5	0	72	9.7e-06	1	U	R.ISNLEAWGGLMGPGYNYFER.G + Oxidation (M)
223	82	–	90	489.756	977.498	977.493	5.04	0	35	0.056	1	U	R.GNLDIFSGR.G
224	82	–	90	489.756	977.498	977.493	5.04	0	34	0.075	1	U	R.GNLDIFSGR.G
225	82	–	90	489.756	977.498	977.493	5.04	0	31	0.15	1	U	R.GNLDIFSGR.G
226	82	–	90	489.756	977.498	977.493	5.43	0	30	0.22	1	U	R.GNLDIFSGR.G

## Sheet: 4
Spot #4
Database:	Citrusgrape
Score:	1148
Nominal mass (Mr):	21089
Calculated pI:	4.25
Sequence similarity is available as an NCBI BLAST search of orange1.1g029541m|PAC:18107985 against nr.
Protein sequence coverage: 57%
Matched peptides shown in bold.
1	MAEAQSDKTP	SLAEDYLLEK	EKQDVATKPV	EVKEVESAVT	ASSVEGATDK
51	VEETPAAAAV	EESKEDAPAP	APEESTEASS	ASPEDSTSDT	APAAAEESSE
101	TTEEENSGDQ	EASEETPDIK	LETAPADFRF	PTTNQTRHCF	TRYIEYHRCV
151	AAKGEGAPEC	DKFAKYYRAL	CPSDWIEKWN	EQRENGTFPG	PL
Unformatted sequence string: 192 residues (for pasting into other applications).
Query	Start	–	End	Observed	Mr(expt)	Mr(calc)	ppm	M	Score	Expect	Rank	U	Peptide
524	9	–	20	689.861	1377.71	1377.7	2.69	0	61	0.00017	1	U	K.TPSLAEDYLLEK.E
525	9	–	20	689.861	1377.71	1377.7	2.86	0	73	8.8e-06	1	U	K.TPSLAEDYLLEK.E
526	9	–	20	689.861	1377.71	1377.7	2.9	0	94	8.3e-08	1	U	K.TPSLAEDYLLEK.E
527	9	–	20	689.861	1377.71	1377.7	2.9	0	73	9e-06	1	U	K.TPSLAEDYLLEK.E
528	9	–	20	689.861	1377.71	1377.7	2.9	0	93	9.8e-08	1	U	K.TPSLAEDYLLEK.E
573	21	–	33	490.947	1469.82	1469.81	7.73	1	11	12	1	U	K.EKQDVATKPVEVK.E
574	21	–	33	490.947	1469.82	1469.81	7.98	1	26	0.33	1	U	K.EKQDVATKPVEVK.E
575	21	–	33	490.947	1469.82	1469.81	7.98	1	51	0.0012	1	U	K.EKQDVATKPVEVK.E
446	23	–	33	405.232	1212.68	1212.67	3.4	0	17	3	1	U	K.QDVATKPVEVK.E
447	23	–	33	405.234	1212.68	1212.67	7.11	0	35	0.046	1	U	K.QDVATKPVEVK.E
448	23	–	33	405.234	1212.68	1212.67	7.11	0	52	0.00079	1	U	K.QDVATKPVEVK.E
612	34	–	50	840.406	1678.8	1678.79	4.85	0	95	5.7e-08	1	U	K.EVESAVTASSVEGATDK.V
613	34	–	50	840.406	1678.8	1678.79	4.86	0	98	2.5e-08	1	U	K.EVESAVTASSVEGATDK.V
769	34	–	64	1031.17	3090.48	3090.47	2.18	1	133	6.9e-12	1	U	K.EVESAVTASSVEGATDKVEETPAAAAVEESK.E
770	34	–	64	1031.17	3090.48	3090.47	2.18	1	170	1.3e-15	1	U	K.EVESAVTASSVEGATDKVEETPAAAAVEESK.E
557	51	–	64	715.855	1429.7	1429.69	1.68	0	83	8.3e-07	1	U	K.VEETPAAAAVEESK.E
265	121	–	129	510.262	1018.51	1018.51	1.51	0	41	0.017	1	U	K.LETAPADFR.F
266	121	–	129	510.262	1018.51	1018.51	1.51	0	70	2e-05	1	U	K.LETAPADFR.F
267	121	–	129	510.262	1018.51	1018.51	1.51	0	70	2e-05	1	U	K.LETAPADFR.F
268	121	–	129	510.262	1018.51	1018.51	1.51	0	65	5.9e-05	1	U	K.LETAPADFR.F
269	121	–	129	510.262	1018.51	1018.51	1.55	0	51	0.0018	1	U	K.LETAPADFR.F
270	121	–	129	510.262	1018.51	1018.51	2.02	0	52	0.0014	1	U	K.LETAPADFR.F
271	121	–	129	510.263	1018.51	1018.51	2.71	0	42	0.014	1	U	K.LETAPADFR.F
272	121	–	129	510.263	1018.51	1018.51	2.71	0	40	0.02	1	U	K.LETAPADFR.F
273	121	–	129	510.263	1018.51	1018.51	2.71	0	21	1.7	1	U	K.LETAPADFR.F
274	121	–	129	510.263	1018.51	1018.51	2.73	0	28	0.34	1	U	K.LETAPADFR.F
275	121	–	129	510.264	1018.51	1018.51	4.95	0	23	1	1	U	K.LETAPADFR.F
276	121	–	129	510.264	1018.51	1018.51	5.09	0	23	1.1	1	U	K.LETAPADFR.F
659	121	–	137	655.667	1963.98	1963.98	2.18	1	57	0.00031	1	U	K.LETAPADFRFPTTNQTR.H
218	130	–	137	482.748	963.481	963.477	4.28	0	26	0.53	1		R.FPTTNQTR.H
219	130	–	137	482.748	963.481	963.477	4.28	0	34	0.086	1		R.FPTTNQTR.H
220	130	–	137	482.748	963.482	963.477	5.15	0	53	0.001	1		R.FPTTNQTR.H
221	130	–	137	482.748	963.482	963.477	5.15	0	53	0.001	1		R.FPTTNQTR.H
222	130	–	137	482.748	963.482	963.477	5.15	0	48	0.0036	1		R.FPTTNQTR.H
175	143	–	148	440.723	879.431	879.424	7.75	0	22	1.1	2		R.YIEYHR.C
497	154	–	165	436.887	1307.64	1307.58	44.6	1	1	150	2	U	K.GEGAPECDKFAK.Y
498	154	–	165	436.888	1307.64	1307.58	47.2	1	7	37	2	U	K.GEGAPECDKFAK.Y
499	154	–	165	436.888	1307.64	1307.58	47.2	1	5	56	2	U	K.GEGAPECDKFAK.Y
449	169	–	178	609.796	1217.58	1217.58	1.81	0	46	0.0039	1	U	R.ALCPSDWIEK.W
450	169	–	178	609.796	1217.58	1217.58	1.81	0	17	3	1	U	R.ALCPSDWIEK.W
451	169	–	178	609.796	1217.58	1217.58	1.81	0	44	0.0052	1	U	R.ALCPSDWIEK.W
452	169	–	178	609.798	1217.58	1217.58	4.75	0	22	0.98	1	U	R.ALCPSDWIEK.W
205	184	–	192	466.231	930.447	930.445	2.63	0	10	14	1	U	R.ENGTFPGPL.-
206	184	–	192	466.231	930.447	930.445	2.63	0	14	5.6	1	U	R.ENGTFPGPL.-

## Sheet: 5
Spot #5
Database:	Citrusgrape
Score:	441
Nominal mass (Mr):	14165
Calculated pI:	4.63
Sequence similarity is available as an NCBI BLAST search of clementine0.9_025288m|PAC:19265926 against nr.
Protein sequence coverage: 36%
Matched peptides shown in bold.
1	MSWQAYVDDH	LLCEIEGNHL	SAAAIIGHDG	SVWAQSENFP	QLKPEEITGI
51	MNDFNEPGTL	APTGLYLGGT	KYMVIQGEPG	AVIRGKKGPG	GVTIKKTSAA
101	LIIGIYDEPM	TPGQCNMIVE	RLGDYLIDQG	L
Unformatted sequence string: 131 residues (for pasting into other applications).
Query	Start	–	End	Observed	Mr(expt)	Mr(calc)	ppm	M	Score	Expect	Rank	U	Peptide
333	72	–	84	716.888	1431.76	1431.75	4.54	0	49	0.0027	1	U	K.YMVIQGEPGAVIR.G
334	72	–	84	716.888	1431.76	1431.75	4.54	0	53	0.00098	1	U	K.YMVIQGEPGAVIR.G
339	72	–	84	724.885	1447.76	1447.75	4.59	0	48	0.0035	1	U	K.YMVIQGEPGAVIR.G + Oxidation (M)
340	72	–	84	724.885	1447.76	1447.75	4.72	0	64	7.9e-05	1	U	K.YMVIQGEPGAVIR.G + Oxidation (M)
341	72	–	84	724.885	1447.76	1447.75	4.72	0	54	0.00079	1	U	K.YMVIQGEPGAVIR.G + Oxidation (M)
342	72	–	84	724.885	1447.76	1447.75	4.72	0	63	0.00011	1	U	K.YMVIQGEPGAVIR.G + Oxidation (M)
343	72	–	84	724.885	1447.76	1447.75	4.81	0	54	0.00093	1	U	K.YMVIQGEPGAVIR.G + Oxidation (M)
459	97	–	121	937.78	2810.32	2810.33	-3.23	0	85	3.9e-07	1	U	K.TSAALIIGIYDEPMTPGQCNMIVER.L + 2 Oxidation (M)
460	97	–	121	937.78	2810.32	2810.33	-3.23	0	58	0.00021	1	U	K.TSAALIIGIYDEPMTPGQCNMIVER.L + 2 Oxidation (M)
216	122	–	131	553.788	1105.56	1105.57	-3.88	0	52	0.0013	1	U	R.LGDYLIDQGL.-
217	122	–	131	553.788	1105.56	1105.57	-3.88	0	49	0.0027	1	U	R.LGDYLIDQGL.-
218	122	–	131	553.788	1105.56	1105.57	-3.88	0	65	6.8e-05	1	U	R.LGDYLIDQGL.-
219	122	–	131	553.788	1105.56	1105.57	-3.88	0	42	0.014	1	U	R.LGDYLIDQGL.-
220	122	–	131	553.789	1105.56	1105.57	-2.52	0	26	0.6	1	U	R.LGDYLIDQGL.-
221	122	–	131	553.789	1105.56	1105.57	-2.52	0	28	0.32	1	U	R.LGDYLIDQGL.-

## Sheet: 6
Spot #6
Database:	Citrusgrape
Score:	315
Nominal mass (Mr):	18285
Calculated pI:	5.46
Sequence similarity is available as an NCBI BLAST search of clementine0.9_023932m|PAC:19278716 against nr.
Protein sequence coverage: 37%
Matched peptides shown in bold.
1	MWRRICSSQL	KAQALALAQS	SCRSAPVNPS	IASRSLISRP	LFASRHFSAD
51	SAGTSVKKRV	EDVNPVATGH	EREELEAELE	GKNILEIDYP	TGPFGTKDAP
101	AVVKSYYDKR	IVGCPGGEGE	DEHDVVWFWL	EKGKPHECPV	CSQYFVLEVV
151	GPGGPPDGHG	DDDHH
Unformatted sequence string: 165 residues (for pasting into other applications).
Query	Start	–	End	Observed	Mr(expt)	Mr(calc)	ppm	M	Score	Expect	Rank	U	Peptide
668	58	–	72	427.475	1705.87	1705.89	-9.61	2	52	0.0012	1	U	K.KRVEDVNPVATGHER.E
645	59	–	72	526.932	1577.77	1577.79	-11.5	1	48	0.0027	1	U	K.RVEDVNPVATGHER.E
646	59	–	72	526.932	1577.77	1577.79	-11.5	1	35	0.056	1	U	K.RVEDVNPVATGHER.E
876	59	–	82	677.332	2705.3	2705.33	-10.1	2	35	0.05	1	U	K.RVEDVNPVATGHEREELEAELEGK.N
580	60	–	72	474.898	1421.67	1421.69	-11.8	0	78	2.4e-06	1	U	R.VEDVNPVATGHER.E
581	60	–	72	474.898	1421.67	1421.69	-11.8	0	102	9.4e-09	1	U	R.VEDVNPVATGHER.E
868	60	–	82	638.308	2549.2	2549.22	-9.26	1	32	0.082	1	U	R.VEDVNPVATGHEREELEAELEGK.N
422	73	–	82	573.772	1145.53	1145.55	-13.5	0	39	0.013	1	U	R.EELEAELEGK.N
423	73	–	82	573.772	1145.53	1145.55	-13.5	0	35	0.036	1	U	R.EELEAELEGK.N
424	73	–	82	573.772	1145.53	1145.55	-13.5	0	22	0.74	1	U	R.EELEAELEGK.N
658	83	–	97	832.918	1663.82	1663.85	-14.9	0	13	10	1	U	K.NILEIDYPTGPFGTK.D
659	83	–	97	832.918	1663.82	1663.85	-14.9	0	32	0.14	1	U	K.NILEIDYPTGPFGTK.D
660	83	–	97	832.918	1663.82	1663.85	-14.9	0	15	6.5	1	U	K.NILEIDYPTGPFGTK.D
869	111	–	132	853.382	2557.12	2557.16	-13.5	0	5	24	1	U	R.IVGCPGGEGEDEHDVVWFWLEK.G

## Sheet: 7
Spot #7
Database:	Citrusgrape
Score:	461
Nominal mass (Mr):	15710
Calculated pI:	4.93
Sequence similarity is available as an NCBI BLAST search of orange1.1g045361m|PAC:18130320 against nr.
Protein sequence coverage: 68%
Matched peptides shown in bold.
1	LPTQTNRASH	LRPLCAVEAP	EKIEKLATEI	SSLTLQEVCN	LVDYLQDKLG
51	VSAAAFAPAA	AVGVAPGAPG	AEAPASVEEE	KTEFDVVIDE	VPSNARIAVI
101	KAVRTLTNLA	LKEAKDLIEG	LPKKFKEGVS	KDDAEAAKKQ	LEEAGAKF
Unformatted sequence string: 148 residues (for pasting into other applications).
Query	Start	–	End	Observed	Mr(expt)	Mr(calc)	ppm	M	Score	Expect	Rank	U	Peptide
828	26	–	48	884.788	2651.34	2651.34	2.41	0	113	8.7e-10	1	U	K.LATEISSLTLQEVCNLVDYLQDK.L
841	49	–	81	988.181	2961.52	2961.51	3.87	0	93	7.1e-08	1	U	K.LGVSAAAFAPAAAVGVAPGAPGAEAPASVEEEK.T
842	49	–	81	988.181	2961.52	2961.51	3.87	0	60	0.00013	1	U	K.LGVSAAAFAPAAAVGVAPGAPGAEAPASVEEEK.T
871	49	–	96	1159.34	4633.33	4633.32	2.41	1	76	1.9e-06	1	U	K.LGVSAAAFAPAAAVGVAPGAPGAEAPASVEEEKTEFDVVIDEVPSNAR.I
872	49	–	96	1159.34	4633.33	4633.32	2.41	1	86	1.7e-07	1	U	K.LGVSAAAFAPAAAVGVAPGAPGAEAPASVEEEKTEFDVVIDEVPSNAR.I
873	49	–	96	773.23	4633.33	4633.32	3.49	1	14	2.8	1	U	K.LGVSAAAFAPAAAVGVAPGAPGAEAPASVEEEKTEFDVVIDEVPSNAR.I
651	82	–	96	845.921	1689.83	1689.82	4.35	0	34	0.068	1	U	K.TEFDVVIDEVPSNAR.I
652	82	–	96	845.922	1689.83	1689.82	4.44	0	76	4.2e-06	1	U	K.TEFDVVIDEVPSNAR.I
653	82	–	96	845.922	1689.83	1689.82	4.44	0	59	0.00022	1	U	K.TEFDVVIDEVPSNAR.I
188	105	–	112	437.271	872.528	872.533	-5.72	0	4	67	6	U	R.TLTNLALK.E
189	105	–	112	437.272	872.528	872.533	-5.44	0	9	23	1	U	R.TLTNLALK.E
190	105	–	112	437.272	872.528	872.533	-5.44	0	12	11	1	U	R.TLTNLALK.E
191	105	–	112	437.272	872.528	872.533	-5.44	0	8	27	2	U	R.TLTNLALK.E
193	105	–	112	437.273	872.532	872.533	-1.73	0	22	1.1	1	U	R.TLTNLALK.E
194	105	–	112	437.273	872.532	872.533	-1.27	0	17	3.3	1	U	R.TLTNLALK.E
195	105	–	112	437.273	872.532	872.533	-1.25	0	21	1.5	1	U	R.TLTNLALK.E
196	105	–	112	437.273	872.532	872.533	-1.2	0	31	0.12	1	U	R.TLTNLALK.E
197	105	–	112	437.273	872.532	872.533	-1.2	0	22	1.2	1	U	R.TLTNLALK.E
198	105	–	112	437.273	872.532	872.533	-1.2	0	37	0.038	1	U	R.TLTNLALK.E
199	105	–	112	437.273	872.532	872.533	-1.2	0	36	0.039	1	U	R.TLTNLALK.E
207	116	–	123	442.757	883.5	883.501	-1.29	0	23	0.57	1	U	K.DLIEGLPK.K
208	116	–	123	442.757	883.5	883.501	-1.29	0	35	0.03	1	U	K.DLIEGLPK.K
209	116	–	123	442.757	883.5	883.501	-1.29	0	23	0.54	1	U	K.DLIEGLPK.K
210	116	–	123	442.757	883.5	883.501	-1.15	0	18	1.6	1	U	K.DLIEGLPK.K
211	116	–	123	442.757	883.5	883.501	-1.15	0	18	1.6	1	U	K.DLIEGLPK.K
212	116	–	123	442.759	883.503	883.501	1.59	0	33	0.054	1	U	K.DLIEGLPK.K
619	125	–	138	498.926	1493.76	1493.74	12.8	2	29	0.22	1	U	K.FKEGVSKDDAEAAK.K

## Sheet: 8
Spot #8
Database:	Citrusgrape
Score:	335
Nominal mass (Mr):	14225
Calculated pI:	4.71
Sequence similarity is available as an NCBI BLAST search of clementine0.9_025451m|PAC:19270796 against nr.
Protein sequence coverage: 23%
Matched peptides shown in bold.
1	MEAAAQEQQN	KSRVVKVDSV	ESWETFVSQA	NNQGCPVVVH	FTAIWCMPSV
51	AMNPLFEELA	SAYPDVLFLS	VDVDDVKDVA	SKLEVKAMPT	FLLMREGAVV
101	DKLVGANPEE	IRKRIDSFVQ	SIRVYVA
Unformatted sequence string: 127 residues (for pasting into other applications).
Query	Start	–	End	Observed	Mr(expt)	Mr(calc)	ppm	M	Score	Expect	Rank	U	Peptide
170	87	–	95	548.292	1094.57	1094.56	6.31	0	29	0.22	1	U	K.AMPTFLLMR.E + Oxidation (M)
171	87	–	95	548.292	1094.57	1094.56	6.74	0	30	0.15	1	U	K.AMPTFLLMR.E + Oxidation (M)
180	87	–	95	556.287	1110.56	1110.56	2.15	0	28	0.24	1	U	K.AMPTFLLMR.E + 2 Oxidation (M)
181	87	–	95	556.287	1110.56	1110.56	2.15	0	56	0.00039	1	U	K.AMPTFLLMR.E + 2 Oxidation (M)
182	87	–	95	556.288	1110.56	1110.56	4.45	0	16	3.5	1	U	K.AMPTFLLMR.E + 2 Oxidation (M)
183	87	–	95	556.293	1110.57	1110.56	12.6	0	27	1.1	1	U	K.AMPTFLLMR.E + 2 Oxidation (M)
172	103	–	112	549.301	1096.59	1096.59	-0.55	0	31	0.096	1	U	K.LVGANPEEIR.K
173	103	–	112	549.301	1096.59	1096.59	0.13	0	41	0.0092	1	U	K.LVGANPEEIR.K
174	103	–	112	549.301	1096.59	1096.59	0.13	0	37	0.026	1	U	K.LVGANPEEIR.K
175	103	–	112	549.301	1096.59	1096.59	0.13	0	67	2.7e-05	1	U	K.LVGANPEEIR.K
203	103	–	113	409.237	1224.69	1224.68	4.92	1	44	0.0048	1	U	K.LVGANPEEIRK.R
204	103	–	113	409.237	1224.69	1224.68	6.2	1	69	1.4e-05	1	U	K.LVGANPEEIRK.R
205	103	–	113	409.237	1224.69	1224.68	6.2	1	59	0.00015	1	U	K.LVGANPEEIRK.R
201	114	–	123	610.839	1219.66	1219.67	-3.87	1	10	20	1	U	K.RIDSFVQSIR.V
202	114	–	123	610.839	1219.66	1219.67	-3.87	1	30	0.19	1	U	K.RIDSFVQSIR.V
161	115	–	123	532.792	1063.57	1063.57	3.85	0	41	0.014	1	U	R.IDSFVQSIR.V
162	115	–	123	532.793	1063.57	1063.57	4.01	0	65	6.2e-05	1	U	R.IDSFVQSIR.V
163	115	–	123	532.793	1063.57	1063.57	4.01	0	58	0.00028	1	U	R.IDSFVQSIR.V
164	115	–	123	532.793	1063.57	1063.57	4.53	0	37	0.04	1	U	R.IDSFVQSIR.V

## Sheet: 9
Spot #9
Database:	Citrusgrape
Score:	3089
Nominal mass (Mr):	20824
Calculated pI:	4.44
Sequence similarity is available as an NCBI BLAST search of clementine0.9_022918m|PAC:19263964 against nr.
Protein sequence coverage: 44%
Matched peptides shown in bold.
1	MSRVPEVKWA	QRQDKVFITV	QLPDAKNAKV	NLEPEGVFSF	SASAGAENHL
51	YELKLELFDK	VNVEESKINV	GVRSIFCIVE	KAEKGWWKKL	LRGDGKTPHY
101	VKVDWDKWVD	EDEDNGAGDL	DLGGMDFSNF	GGMGGDDGMG	GFEDSDDEEV
151	SKPQQEVRKA	GDTNQEEEGE	DKSDAGITEG	KTEAAQST
Unformatted sequence string: 188 residues (for pasting into other applications).
Query	Start	–	End	Observed	Mr(expt)	Mr(calc)	ppm	M	Score	Expect	Rank	U	Peptide
644	13	–	26	534.638	1600.89	1600.88	5.62	1	26	0.37	1	U	R.QDKVFITVQLPDAK.N
437	16	–	26	615.861	1229.71	1229.7	5.13	0	56	0.00038	1	U	K.VFITVQLPDAK.N
438	16	–	26	615.861	1229.71	1229.7	5.29	0	62	9.3e-05	1	U	K.VFITVQLPDAK.N
439	16	–	26	615.861	1229.71	1229.7	5.29	0	68	2.6e-05	1	U	K.VFITVQLPDAK.N
440	16	–	26	615.861	1229.71	1229.7	5.32	0	49	0.0021	1	U	K.VFITVQLPDAK.N
441	16	–	26	615.861	1229.71	1229.7	5.32	0	68	2.3e-05	1	U	K.VFITVQLPDAK.N
442	16	–	26	615.862	1229.71	1229.7	5.54	0	47	0.0031	1	U	K.VFITVQLPDAK.N
443	16	–	26	615.862	1229.71	1229.7	6.15	0	49	0.0017	1	U	K.VFITVQLPDAK.N
444	16	–	26	615.862	1229.71	1229.7	6.23	0	62	0.0001	1	U	K.VFITVQLPDAK.N
445	16	–	26	615.862	1229.71	1229.7	6.36	0	50	0.0015	1	U	K.VFITVQLPDAK.N
446	16	–	26	615.862	1229.71	1229.7	6.36	0	66	3.7e-05	1	U	K.VFITVQLPDAK.N
447	16	–	26	615.862	1229.71	1229.7	6.45	0	45	0.005	1	U	K.VFITVQLPDAK.N
448	16	–	26	615.862	1229.71	1229.7	6.45	0	57	0.0003	1	U	K.VFITVQLPDAK.N
449	16	–	26	615.862	1229.71	1229.7	6.45	0	45	0.0043	1	U	K.VFITVQLPDAK.N
450	16	–	26	615.862	1229.71	1229.7	6.45	0	19	1.9	1	U	K.VFITVQLPDAK.N
451	16	–	26	615.862	1229.71	1229.7	6.56	0	34	0.082	1	U	K.VFITVQLPDAK.N
452	16	–	26	615.862	1229.71	1229.7	6.66	0	64	6.5e-05	1	U	K.VFITVQLPDAK.N
453	16	–	26	615.862	1229.71	1229.7	6.72	0	52	0.00088	1	U	K.VFITVQLPDAK.N
454	16	–	26	615.862	1229.71	1229.7	6.93	0	62	9.9e-05	1	U	K.VFITVQLPDAK.N
455	16	–	26	615.862	1229.71	1229.7	6.93	0	67	3e-05	1	U	K.VFITVQLPDAK.N
456	16	–	26	615.863	1229.71	1229.7	7.05	0	36	0.04	1	U	K.VFITVQLPDAK.N
457	16	–	26	615.863	1229.71	1229.7	7.13	0	38	0.025	1	U	K.VFITVQLPDAK.N
458	16	–	26	615.863	1229.71	1229.7	7.13	0	44	0.0063	1	U	K.VFITVQLPDAK.N
459	16	–	26	615.863	1229.71	1229.7	7.16	0	38	0.027	1	U	K.VFITVQLPDAK.N
460	16	–	26	615.863	1229.71	1229.7	7.19	0	67	3.2e-05	1	U	K.VFITVQLPDAK.N
461	16	–	26	615.863	1229.71	1229.7	7.41	0	54	0.00054	1	U	K.VFITVQLPDAK.N
462	16	–	26	615.863	1229.71	1229.7	7.5	0	75	4.7e-06	1	U	K.VFITVQLPDAK.N
463	16	–	26	615.863	1229.71	1229.7	7.5	0	56	0.00039	1	U	K.VFITVQLPDAK.N
464	16	–	26	615.863	1229.71	1229.7	7.5	0	69	2e-05	1	U	K.VFITVQLPDAK.N
465	16	–	26	615.863	1229.71	1229.7	7.65	0	62	8.6e-05	1	U	K.VFITVQLPDAK.N
466	16	–	26	615.863	1229.71	1229.7	7.65	0	75	4.5e-06	1	U	K.VFITVQLPDAK.N
467	16	–	26	615.863	1229.71	1229.7	7.65	0	75	4.6e-06	1	U	K.VFITVQLPDAK.N
468	16	–	26	615.863	1229.71	1229.7	8.2	0	65	4.3e-05	1	U	K.VFITVQLPDAK.N
469	16	–	26	615.864	1229.71	1229.7	9.7	0	52	0.0013	1	U	K.VFITVQLPDAK.N
470	16	–	26	615.865	1229.72	1229.7	11.1	0	18	2.2	1	U	K.VFITVQLPDAK.N
471	16	–	26	615.865	1229.72	1229.7	11.1	0	36	0.039	1	U	K.VFITVQLPDAK.N
472	16	–	26	615.865	1229.72	1229.7	11.2	0	10	15	1	U	K.VFITVQLPDAK.N
473	16	–	26	615.866	1229.72	1229.7	12.9	0	22	0.78	1	U	K.VFITVQLPDAK.N
474	16	–	26	615.866	1229.72	1229.7	12.9	0	35	0.042	1	U	K.VFITVQLPDAK.N
818	30	–	54	903.45	2707.33	2707.31	5.7	0	55	0.00046	1	U	K.VNLEPEGVFSFSASAGAENHLYELK.L
819	30	–	54	903.45	2707.33	2707.31	5.7	0	98	2.3e-08	1	U	K.VNLEPEGVFSFSASAGAENHLYELK.L
820	30	–	54	903.45	2707.33	2707.31	5.7	0	93	7.5e-08	1	U	K.VNLEPEGVFSFSASAGAENHLYELK.L
821	30	–	54	903.45	2707.33	2707.31	5.84	0	79	1.9e-06	1	U	K.VNLEPEGVFSFSASAGAENHLYELK.L
822	30	–	54	903.45	2707.33	2707.31	6.11	0	102	9.4e-09	1	U	K.VNLEPEGVFSFSASAGAENHLYELK.L
823	30	–	54	903.453	2707.34	2707.31	8.59	0	74	6.4e-06	1	U	K.VNLEPEGVFSFSASAGAENHLYELK.L
824	30	–	54	903.453	2707.34	2707.31	9.18	0	46	0.0036	1	U	K.VNLEPEGVFSFSASAGAENHLYELK.L
825	30	–	54	903.454	2707.34	2707.31	9.61	0	31	0.11	1	U	K.VNLEPEGVFSFSASAGAENHLYELK.L
826	30	–	54	903.455	2707.34	2707.31	10.7	0	54	0.00067	1	U	K.VNLEPEGVFSFSASAGAENHLYELK.L
827	30	–	54	903.455	2707.34	2707.31	10.7	0	46	0.004	1	U	K.VNLEPEGVFSFSASAGAENHLYELK.L
828	30	–	54	903.455	2707.34	2707.31	10.7	0	34	0.054	1	U	K.VNLEPEGVFSFSASAGAENHLYELK.L
829	30	–	54	903.455	2707.34	2707.31	10.9	0	32	0.085	1	U	K.VNLEPEGVFSFSASAGAENHLYELK.L
830	30	–	54	903.455	2707.34	2707.31	10.9	0	47	0.0031	1	U	K.VNLEPEGVFSFSASAGAENHLYELK.L
831	30	–	54	903.455	2707.34	2707.31	10.9	0	72	9.2e-06	1	U	K.VNLEPEGVFSFSASAGAENHLYELK.L
832	30	–	54	903.455	2707.34	2707.31	11	0	6	38	1	U	K.VNLEPEGVFSFSASAGAENHLYELK.L
833	30	–	54	903.455	2707.34	2707.31	11.5	0	5	44	1	U	K.VNLEPEGVFSFSASAGAENHLYELK.L
834	30	–	54	903.455	2707.34	2707.31	11.5	0	38	0.023	1	U	K.VNLEPEGVFSFSASAGAENHLYELK.L
835	30	–	54	903.455	2707.34	2707.31	11.5	0	57	0.0003	1	U	K.VNLEPEGVFSFSASAGAENHLYELK.L
836	30	–	54	903.456	2707.34	2707.31	11.7	0	58	0.00026	1	U	K.VNLEPEGVFSFSASAGAENHLYELK.L
837	30	–	54	903.456	2707.34	2707.31	11.8	0	44	0.0061	1	U	K.VNLEPEGVFSFSASAGAENHLYELK.L
838	30	–	54	903.456	2707.34	2707.31	11.8	0	25	0.47	1	U	K.VNLEPEGVFSFSASAGAENHLYELK.L
839	30	–	54	903.456	2707.34	2707.31	11.8	0	59	0.00017	1	U	K.VNLEPEGVFSFSASAGAENHLYELK.L
840	30	–	54	903.456	2707.34	2707.31	11.8	0	19	1.8	1	U	K.VNLEPEGVFSFSASAGAENHLYELK.L
841	30	–	54	903.456	2707.34	2707.31	11.9	0	36	0.042	1	U	K.VNLEPEGVFSFSASAGAENHLYELK.L
842	30	–	54	903.456	2707.34	2707.31	11.9	0	47	0.0027	1	U	K.VNLEPEGVFSFSASAGAENHLYELK.L
844	30	–	54	903.456	2707.35	2707.31	12.4	0	31	0.12	1	U	K.VNLEPEGVFSFSASAGAENHLYELK.L
845	30	–	54	903.456	2707.35	2707.31	12.5	0	0	140	1	U	K.VNLEPEGVFSFSASAGAENHLYELK.L
846	30	–	54	903.456	2707.35	2707.31	12.5	0	14	5.6	1	U	K.VNLEPEGVFSFSASAGAENHLYELK.L
847	30	–	54	903.457	2707.35	2707.31	12.9	0	5	48	1	U	K.VNLEPEGVFSFSASAGAENHLYELK.L
849	30	–	54	903.457	2707.35	2707.31	13.1	0	5	46	1	U	K.VNLEPEGVFSFSASAGAENHLYELK.L
850	30	–	54	903.457	2707.35	2707.31	13.4	0	12	10	1	U	K.VNLEPEGVFSFSASAGAENHLYELK.L
851	30	–	54	903.457	2707.35	2707.31	13.6	0	21	1.3	1	U	K.VNLEPEGVFSFSASAGAENHLYELK.L
852	30	–	54	903.458	2707.35	2707.31	14.4	0	24	0.62	1	U	K.VNLEPEGVFSFSASAGAENHLYELK.L
854	30	–	54	903.458	2707.35	2707.31	14.4	0	0	140	2	U	K.VNLEPEGVFSFSASAGAENHLYELK.L
855	30	–	54	903.458	2707.35	2707.31	14.7	0	35	0.043	1	U	K.VNLEPEGVFSFSASAGAENHLYELK.L
625	55	–	67	517.278	1548.81	1548.8	6.29	1	88	3.3e-07	1	U	K.LELFDKVNVEESK.I
626	55	–	67	517.278	1548.81	1548.8	6.29	1	73	8.9e-06	1	U	K.LELFDKVNVEESK.I
627	55	–	67	517.278	1548.81	1548.8	6.29	1	86	4.4e-07	1	U	K.LELFDKVNVEESK.I
628	55	–	67	517.279	1548.81	1548.8	6.52	1	92	1.3e-07	1	U	K.LELFDKVNVEESK.I
629	55	–	67	517.279	1548.81	1548.8	6.85	1	73	8.7e-06	1	U	K.LELFDKVNVEESK.I
630	55	–	67	517.279	1548.82	1548.8	8.48	1	55	0.00059	1	U	K.LELFDKVNVEESK.I
632	55	–	67	517.286	1548.84	1548.8	20.9	1	23	0.86	1	U	K.LELFDKVNVEESK.I
265	55	–	67	517.287	1548.84	1548.8	22.2	1	28	0.82	1	U	K.LELFDKVNVEESK.I
633	55	–	67	517.287	1548.84	1548.8	22.2	1	58	0.00025	1	U	K.LELFDKVNVEESK.I
634	55	–	67	517.287	1548.84	1548.8	22.2	1	72	1.2e-05	1	U	K.LELFDKVNVEESK.I
266	55	–	67	517.288	1548.84	1548.8	24.4	1	22	3.4	1	U	K.LELFDKVNVEESK.I
635	55	–	67	517.301	1548.88	1548.8	49.5	1	44	0.0043	1	U	K.LELFDKVNVEESK.I
193	74	–	81	498.266	994.517	994.516	1.51	0	14	5.8	1	U	R.SIFCIVEK.A
195	74	–	81	498.266	994.518	994.516	2.58	0	20	1.6	1	U	R.SIFCIVEK.A
197	74	–	81	498.268	994.52	994.516	4.83	0	24	0.65	1	U	R.SIFCIVEK.A
198	74	–	81	498.268	994.521	994.516	4.87	0	42	0.011	1	U	R.SIFCIVEK.A
199	74	–	81	498.268	994.521	994.516	4.87	0	31	0.14	1	U	R.SIFCIVEK.A
200	74	–	81	498.268	994.521	994.516	4.87	0	42	0.0095	1	U	R.SIFCIVEK.A
201	74	–	81	498.268	994.521	994.516	4.87	0	39	0.019	1	U	R.SIFCIVEK.A
202	74	–	81	498.268	994.521	994.516	5.67	0	19	1.9	1	U	R.SIFCIVEK.A
203	74	–	81	498.268	994.521	994.516	5.69	0	10	17	1	U	R.SIFCIVEK.A
204	74	–	81	498.268	994.522	994.516	5.91	0	36	0.045	1	U	R.SIFCIVEK.A
205	74	–	81	498.268	994.522	994.516	5.93	0	26	0.37	1	U	R.SIFCIVEK.A
206	74	–	81	498.268	994.522	994.516	6.38	0	7	30	1	U	R.SIFCIVEK.A
208	74	–	81	498.269	994.524	994.516	8.79	0	7	33	1	U	R.SIFCIVEK.A
209	74	–	81	498.27	994.525	994.516	8.93	0	14	6.3	1	U	R.SIFCIVEK.A
211	74	–	81	498.271	994.528	994.516	12.5	0	12	11	1	U	R.SIFCIVEK.A
215	74	–	81	498.274	994.533	994.516	17.6	0	5	50	2	U	R.SIFCIVEK.A
217	74	–	81	498.276	994.538	994.516	22.2	0	7	100	1	U	R.SIFCIVEK.A
218	74	–	81	498.276	994.538	994.516	22.6	0	4	180	1	U	R.SIFCIVEK.A
221	74	–	81	498.279	994.543	994.516	27.4	0	12	31	1	U	R.SIFCIVEK.A
222	74	–	81	498.283	994.551	994.516	35.2	0	6	110	1	U	R.SIFCIVEK.A
784	159	–	181	602.78	2407.09	2407.06	11.3	2	93	4.9e-08	1	U	R.KAGDTNQEEEGEDKSDAGITEGK.T
785	159	–	181	602.78	2407.09	2407.06	11.3	2	93	4.8e-08	1	U	R.KAGDTNQEEEGEDKSDAGITEGK.T
786	159	–	181	602.78	2407.09	2407.06	11.3	2	6	26	1	U	R.KAGDTNQEEEGEDKSDAGITEGK.T
787	159	–	181	602.78	2407.09	2407.06	11.3	2	106	2.6e-09	1	U	R.KAGDTNQEEEGEDKSDAGITEGK.T
788	159	–	181	602.78	2407.09	2407.06	11.3	2	75	3.1e-06	1	U	R.KAGDTNQEEEGEDKSDAGITEGK.T
789	159	–	181	602.78	2407.09	2407.06	11.4	2	80	9.8e-07	1	U	R.KAGDTNQEEEGEDKSDAGITEGK.T
790	159	–	181	602.78	2407.09	2407.06	12.6	2	74	4.8e-06	1	U	R.KAGDTNQEEEGEDKSDAGITEGK.T
791	159	–	181	602.781	2407.09	2407.06	13.3	2	78	1.7e-06	1	U	R.KAGDTNQEEEGEDKSDAGITEGK.T
792	159	–	181	602.782	2407.1	2407.06	14.6	2	52	0.00075	1	U	R.KAGDTNQEEEGEDKSDAGITEGK.T
750	160	–	181	760.669	2278.99	2278.97	8.26	1	114	2.7e-10	1	U	K.AGDTNQEEEGEDKSDAGITEGK.T
751	160	–	181	760.669	2278.99	2278.97	8.26	1	121	5.2e-11	1	U	K.AGDTNQEEEGEDKSDAGITEGK.T
752	160	–	181	760.669	2278.99	2278.97	8.26	1	127	1.3e-11	1	U	K.AGDTNQEEEGEDKSDAGITEGK.T
753	160	–	181	760.669	2278.99	2278.97	8.4	1	100	6e-09	1	U	K.AGDTNQEEEGEDKSDAGITEGK.T

## Sheet: 10
Spot #10
Database:	Citrusgrape
Score:	393
Nominal mass (Mr):	20824
Calculated pI:	4.44
Sequence similarity is available as an NCBI BLAST search of clementine0.9_022918m|PAC:19263964 against nr.
Protein sequence coverage: 38%
Matched peptides shown in bold.
1	MSRVPEVKWA	QRQDKVFITV	QLPDAKNAKV	NLEPEGVFSF	SASAGAENHL
51	YELKLELFDK	VNVEESKINV	GVRSIFCIVE	KAEKGWWKKL	LRGDGKTPHY
101	VKVDWDKWVD	EDEDNGAGDL	DLGGMDFSNF	GGMGGDDGMG	GFEDSDDEEV
151	SKPQQEVRKA	GDTNQEEEGE	DKSDAGITEG	KTEAAQST
Unformatted sequence string: 188 residues (for pasting into other applications).
Query	Start	–	End	Observed	Mr(expt)	Mr(calc)	ppm	M	Score	Expect	Rank	U	Peptide
447	16	–	26	615.863	1229.71	1229.7	8.35	0	66	4e-05	1	U	K.VFITVQLPDAK.N
727	30	–	54	903.454	2707.34	2707.31	10	0	39	0.02	1	U	K.VNLEPEGVFSFSASAGAENHLYELK.L
728	30	–	54	903.454	2707.34	2707.31	10.1	0	25	0.5	1	U	K.VNLEPEGVFSFSASAGAENHLYELK.L
729	30	–	54	903.454	2707.34	2707.31	10.2	0	26	0.38	1	U	K.VNLEPEGVFSFSASAGAENHLYELK.L
730	30	–	54	903.454	2707.34	2707.31	10.2	0	105	5.1e-09	1	U	K.VNLEPEGVFSFSASAGAENHLYELK.L
731	30	–	54	903.454	2707.34	2707.31	10.2	0	93	8.4e-08	1	U	K.VNLEPEGVFSFSASAGAENHLYELK.L
732	30	–	54	903.454	2707.34	2707.31	10.5	0	0	140	2	U	K.VNLEPEGVFSFSASAGAENHLYELK.L
733	30	–	54	903.454	2707.34	2707.31	10.5	0	12	9.1	1	U	K.VNLEPEGVFSFSASAGAENHLYELK.L
734	30	–	54	903.454	2707.34	2707.31	10.6	0	2	100	1	U	K.VNLEPEGVFSFSASAGAENHLYELK.L
735	30	–	54	903.454	2707.34	2707.31	10.6	0	48	0.0025	1	U	K.VNLEPEGVFSFSASAGAENHLYELK.L
736	30	–	54	903.454	2707.34	2707.31	10.6	0	28	0.24	1	U	K.VNLEPEGVFSFSASAGAENHLYELK.L
738	30	–	54	903.457	2707.35	2707.31	13.8	0	9	17	1	U	K.VNLEPEGVFSFSASAGAENHLYELK.L
739	30	–	54	903.458	2707.35	2707.31	14.1	0	10	17	1	U	K.VNLEPEGVFSFSASAGAENHLYELK.L
740	30	–	54	903.458	2707.35	2707.31	14.1	0	1	120	1	U	K.VNLEPEGVFSFSASAGAENHLYELK.L
741	30	–	54	903.458	2707.35	2707.31	14.5	0	14	6.2	1	U	K.VNLEPEGVFSFSASAGAENHLYELK.L
579	55	–	67	517.281	1548.82	1548.8	12	1	87	3.4e-07	1	U	K.LELFDKVNVEESK.I
580	55	–	67	517.281	1548.82	1548.8	12	1	51	0.0014	1	U	K.LELFDKVNVEESK.I
717	159	–	181	602.783	2407.1	2407.06	17.4	2	48	0.0019	1	U	R.KAGDTNQEEEGEDKSDAGITEGK.T
693	160	–	181	760.672	2278.99	2278.97	11.9	1	14	3	1	U	K.AGDTNQEEEGEDKSDAGITEGK.T

[truncated: 120 more sheets: 11, 12, 13, 14, 15, 16, 17, 18, 19, 20, 21, 22, 23, 24, 25, 26, 27, 28, 29, 30 …]
